# Supplementary material for: Changing Attitudes toward the COVID-19 Vaccine among North Carolina Participants in the COVID-19 Community Research Partnership
Source: Vaccines (Basel). 2021 Aug 17;9(8):916. doi: 10.3390/vaccines9080916 (PMC8402530; doi:10.3390/vaccines9080916)
Supplement: Supplementary file 1 [file vaccines-09-00916-s001.zip]

Archive with 1 entries (1 files):
- vaccines-1240357-supplementary.pdf
